# Supplementary material for: Combining rapid diagnostic tests to estimate primary and post-primary dengue immune status at the point of care
Source: PLoS Negl Trop Dis. 2022 May 4;16(5):e0010365. doi: 10.1371/journal.pntd.0010365 (PMC9067681; doi:10.1371/journal.pntd.0010365)
Supplement: S1 Table — (XLSX) [file pntd.0010365.s001.xlsx]

## Sheet: Sheet1
	Variables	Indonesia	Vietnam	Philippines
		(N:200)	(N:1,217)	(N: 28,326)
	Age	+	+	+
	Sex		+	+
	Symptoms		+	+
	Outcome			+
	Disease day	+	+	+
	DENV PCR status	+	+	+
	DENV serotype status	+	+	+
	DENV NS1 ELISA	+
	DENV NS1 RDT	+	+
	DENV IgM ELISA	+	+	+
	DENV IgM RDT	+
	DENV IgG ELISA	+	+	+
	DENV IgG RDT	+
	+: Data collected
