# Supplementary material for: Combining rapid diagnostic tests to estimate primary and post-primary dengue immune status at the point of care
Source: PLoS Negl Trop Dis. 2022 May 4;16(5):e0010365. doi: 10.1371/journal.pntd.0010365 (PMC9067681; doi:10.1371/journal.pntd.0010365)
Supplement: S2 Table — Includes suspected dengue case reports who reported in Indonesia (N:200), Vietnam (N:1,217) and the Philippines (N: 28,326). (XLSX) [file pntd.0010365.s002.xlsx]

## Sheet: Sheet1
	Demographics		Dengue patients
			Indonesia			Vietnam			Philippines
			%	n		%	n		%	n
	Age
		0-5	17	34		16.93	206		16.75	4654
		6-15	43.5	87		33.36	406		44.5	12367
		16-30	23	46		31.72	386		28.05	7795
		≥31	16.5	33		18	219		10.7	2975
	Disease day
		1-2	19	38		35.41	431		25.77	6562
		3-4	51	102		58.34	710		62.56	15932
		5	30	60		6.24	76		11.68	2974
	Serotype
		DENV-1	12.5	25		24.41	196		9.93	2632
		DENV-2	12.5	25		30.01	241		10.52	2787
		DENV-3	12.5	25		0.5	4		17.12	4535
		DENV-4	12.5	25		11.46	92		3.36	889
		PCR-	50	100		33.63	270		59.07	15651
	DENV immune status
		Primary	27.5	55		14.69	156		19.27	4388
		Post-primary	54.5	109		48.68	517		60.7	13826
		Historical	10	20		21.85	232		13.01	2964
		Negative	8	16		14.78	157		7.02	1599
