# Supplementary material for: Combining rapid diagnostic tests to estimate primary and post-primary dengue immune status at the point of care
Source: PLoS Negl Trop Dis. 2022 May 4;16(5):e0010365. doi: 10.1371/journal.pntd.0010365 (PMC9067681; doi:10.1371/journal.pntd.0010365)
Supplement: S3 Table — (XLSX) [file pntd.0010365.s003.xlsx]

## Sheet: Sheet1
	DENV			N		NS1 RDT+
	Serotype							Sensitivity
						n		%	[95%CI]
	DENV-1			152		139		91.4474	[87-95.9]
		Primary		54		54		100
		Post-primary		98		85		86.7347	[80-93.5]
	DENV-2			256		239		93.3594	[90.3-96.4]
		Primary		74		73		98.6486	[96.0-100]
		Post-primary		182		166		91.2088	[87.1-95.3]
	DENV-3			15		13		86.6667	[69.5-100]
		Primary		5		5		100
		Post-primary		10		8		80	[55.2-104.8]
	DENV-4			90		81		90	[83.8-96.2]
		Primary		11		11		100
		Post-primary		79		70		88.6076	[81.6-95.6]
